# Supplementary material for: VirSorter: mining viral signal from microbial genomic data
Source: PeerJ. 2015 May 28;3:e985. doi: 10.7717/peerj.985 (PMC4451026; doi:10.7717/peerj.985)
Supplement: Supplementary Tables — Table S1: List of viromes which predicted proteins were added to the ones of bacterial and archaeal viral genomes from Refseq in the “Virome” database. Only contigs >500bp were considered, and a virome was added to the list only if no 16S rDNA genes were detected in these contigs. Only the complete predicted proteins (i.e. with a start and a stop codon) were added to the database. Table S2: List of prophages identified in Casjens (2003), and results of prophage predictions on the same genomes for the different prophage predictors and VirSorter. Table S3: List and composition of simulated Single-Cell Amplified Genome datasets, with results of viral sequence detection from prophage detectors and VirSorter. The results of viral sequences detection are indicated as “number of correct detections / number of false positives”. All simulated reads were HiSeq Illumina paired-end 100bp reads. Table S4: List and composition of microbial metagenome simulated datasets, with results of viral sequence detection from VirSorter. The results of viral sequences detection are indicated as Recall (number of correct predictions divided by the total number of viral sequences in the dataset) and Precision (number of correct predictions divided by the total number of predictions). All simulated reads were HiSeq Illumina paired-end 100bp reads. Table S5: List and composition of viral metagenome simulated datasets, with results of viral sequence detection from VirSorter. The results of viral sequences detection are indicated as Recall (number of correct predictions divided by the total number of viral sequences in the dataset) and Precision (number of correct predictions divided by the total number of predictions). All simulated reads were HiSeq Illumina paired-end 100bp reads. [file peerj-03-985-s001.xls]

## Sheet: Table S1
Virome Id	Biome	Publication	Number of complete proteins predicted
GFS	Seawater	Hurwitz & Sullivan, 2013	301
GDS	Seawater	Hurwitz & Sullivan, 2013	422
LJ12S	Seawater	Hurwitz & Sullivan, 2013	675
LJ12A	Seawater	Hurwitz & Sullivan, 2013	251
LJ12O	Seawater	Hurwitz & Sullivan, 2013	397
LJ12D	Seawater	Hurwitz & Sullivan, 2013	259
LA26S	Seawater	Hurwitz & Sullivan, 2013	2342
LA26A	Seawater	Hurwitz & Sullivan, 2013	444
LA26O	Seawater	Hurwitz & Sullivan, 2013	548
LA26D	Seawater	Hurwitz & Sullivan, 2013	428
LF26S	Seawater	Hurwitz & Sullivan, 2013	1988
LF26A	Seawater	Hurwitz & Sullivan, 2013	864
LF26O	Seawater	Hurwitz & Sullivan, 2013	302
LF26D	Seawater	Hurwitz & Sullivan, 2013	235
LJ26S	Seawater	Hurwitz & Sullivan, 2013	534
LJ26O	Seawater	Hurwitz & Sullivan, 2013	352
LJ26D	Seawater	Hurwitz & Sullivan, 2013	356
LJ4S	Seawater	Hurwitz & Sullivan, 2013	527
LJ4A	Seawater	Hurwitz & Sullivan, 2013	328
LJ4O	Seawater	Hurwitz & Sullivan, 2013	509
LJ4D	Seawater	Hurwitz & Sullivan, 2013	195
M4OS	Seawater	Hurwitz & Sullivan, 2013	2235
M5OD	Seawater	Hurwitz & Sullivan, 2013	466
M6O1K	Seawater	Hurwitz & Sullivan, 2013	170
M7O4K	Seawater	Hurwitz & Sullivan, 2013	321
M2MS	Seawater	Hurwitz & Sullivan, 2013	2822
M3MD	Seawater	Hurwitz & Sullivan, 2013	35
M1CS	Seawater	Hurwitz & Sullivan, 2013	4012
SFCS	Seawater	Hurwitz & Sullivan, 2013	6350
SFDS	Seawater	Hurwitz & Sullivan, 2013	8043
SFSS	Seawater	Hurwitz & Sullivan, 2013	4810
STCS	Seawater	Hurwitz & Sullivan, 2013	10170
GS_108	Seawater	Williamson et al., 2012	6327
GS_112	Seawater	Williamson et al., 2012	4607
GS_117	Seawater	Williamson et al., 2012	6449
GS_122	Seawater	Williamson et al., 2012	3206
Lake Pavin	Freshwater	Roux et al., 2012	8291
Lake Bourget	Freshwater	Roux et al., 2012	12321
Nursery DNA	Freshwater	Rosario et al., 2009	1813
Effluent DNA	Freshwater	Rosario et al., 2009	1798
Effluent RNA	Freshwater	Rosario et al., 2009	65
Park	Freshwater	Rosario et al., 2009	375
El Berbera	Freshwater	Fancello et al., 2012	1079
Hamdoun	Freshwater	Fancello et al., 2012	661
Ilij	Freshwater	Fancello et al., 2012	661
Molomhar	Freshwater	Fancello et al., 2012	1108
FTR_Ju07	Freshwater	Tseng et al., 2013	1170
FTR_Au7	Freshwater	Tseng et al., 2013	418
FTR_Ja08	Freshwater	Tseng et al., 2013	517
FTR_Ju08	Freshwater	Tseng et al., 2013	237
FTR_Au08	Freshwater	Tseng et al., 2013	321
FTR_Ja09	Freshwater	Tseng et al., 2013	55
Feces Twins	Human	Reyes et al., 2010	2351
Human Feces A	Human	Kim et al., 2011	881
Human Feces B	Human	Kim et al., 2011	783
Human Feces C	Human	Kim et al., 2011	854
Human Feces D	Human	Kim et al., 2011	460
Human Feces E	Human	Kim et al., 2011	318
amp_c – 3429	Mice	Modi et al., 2013	1195
Amp – 3428	Mice	Modi et al., 2013	1951
cipro_c – 3427	Mice	Modi et al., 2013	622
Cipro – 3426	Mice	Modi et al., 2013	1810
Human gut assembly	Human	Minot et al., 2013	27738
Human salivary 1-D30	Human	Pride et al., 2011	570
Human salivary 1-D1	Human	Pride et al., 2011	450
Human salivary 2-D30	Human	Pride et al., 2011	1451
Human salivary 3-D30	Human	Pride et al., 2011	970
Human salivary 5-D1	Human	Pride et al., 2011	947
Table S1: List of viromes which predicted proteins were added to the ones of bacterial and archaeal viral genomes from Refseq in the “Virome” database. Only contigs > 500bp were considered, and a virome was added to the list only if no 16S rDNA genes were detected in these contigs. Only the complete predicted proteins (i.e. with a start and a stop codon) were added to the database.

## Sheet: Table S2
			PHAST (all categories)	PHAST (no questionable)	PhiSpy	Phage Finder	VirSorter (categories 1 & 2)	Virsorter (All categories)
		# of prophages detected	225	187	209	172	196	203
		Recall	0.842697	0.700375	0.782772	0.644195	0.734082	0.792969
		# of false positives	46	39	75	45	15	78
		Precision	0.830258	0.827434	0.735915	0.792627	0.92891	0.72242
Bacterial genome Id	Prophages identified in Casjens, 2003	Prophage length	PHAST (all categories)	PHAST (no questionable)	PhiSpy	Phage Finder	VirSorter (categories 1 & 2)	Virsorter (All categories)
NC_000907
	sherw:187;1499076 - 1513073;18CDS	13997	x	x	x	x	x	x
	sherw:188;1559962 - 1594275;45CDS	34313	x	x		x	x	x
NC_004347
	sherw:236;669361 - 703908;42CDS	34547	x	x	x	x	x	x
	sherw:234;2788307 - 2822836;53CDS	34529	x	x	x	x	x	x
	sherw:235;3075409 - 3126249;74CDS	50840	x	x	x	x	x	x
NC_004310
	sherw:148;578085 - 584879;10CDS	6794	x		x	x	x	x
NC_004567
	sherw:166;590128 - 633804;60CDS	43676	x	x	x	x	x	x
	sherw:165;2161732 - 2203820;56CDS	42088	x	x	x	x	x	x
	sherw:167;2204171 - 2218342;19CDS	14171				x	x	x
	sherw:168;2998563 - 3007280;13CDS	8717			x		x	x
NC_004557
	sherw:22;1138054 - 1181003;43CDS	42949	x		x	x	x	x
	sherw:21;1663821 - 1696302;28CDS	32481	x		x		x	x
	sherw:20;2242455 - 2281387;42CDS	38932	x	x	x	x	x	x
NC_005126
	sherw:29;10251 - 29999;27CDS	19748	x	x	x	x	x	x
	sherw:31;132320 - 180394;41CDS	48074
	sherw:34;1267570 - 1617919;231CDS	350349			x			x
	sherw:39;2088101 - 2101272;10CDS	13171
	sherw:37;2331853 - 2466741;115CDS	134888			x		x	x
	sherw:35;2552735 - 2573940;20CDS	21205
	sherw:28;2800483 - 2848507;36CDS	48024			x
	sherw:24;2955621 - 2991661;37CDS	36040			x
	sherw:30;3409531 - 3537385;164CDS	127854	x	x	x	x	x	x
	sherw:36;3774756 - 3892173;64CDS	117417
	sherw:38;4006891 - 4056690;64CDS	49799	x	x	x	x	x	x
	sherw:27;4190163 - 4242791;34CDS	52628
	sherw:32;4340686 - 4389134;37CDS	48448			x
	sherw:33;5175988 - 5190589;15CDS	14601
	sherw:26;5201181 - 5228815;25CDS	27634
NC_003143
	sherw:6;964013 - 971311;8CDS	7298
	sherw:7;1233128 - 1243405;13CDS	10277	x		x
	sherw:4;1392489 - 1416524;28CDS	24035	x	x	x
	sherw:5;2115626 - 2122603;14CDS	6977	x	x			x	x
	sherw:9;2363019 - 2413098;56CDS	50079	x	x	x	x	x	x
	sherw:10;2554373 - 2563203;13CDS	8830			x
NC_000964
	sherw:47;1320640 - 1347494;31CDS	26854	x	x	x	x	x	x
	sherw:45;2055488 - 2064044;11CDS	8556	x	x
	sherw:46;2151284 - 2285604;185CDS	134320	x	x	x	x	x	x
	sherw:43;2666111 - 2700582;46CDS	34471	x		x	x	x	x
NC_002516
	sherw:41;672777 - 689221;22CDS	16444	x	x	x	x	x	x
	sherw:42;689236 - 702529;15CDS	13293	x	x	x	x	x	x
NC_002745
	sherw:170;2005924 - 2049520;64CDS	43596	x	x	x	x	x	x
NC_003198
	sherw:198;1008747 - 1052755;65CDS	44008	x	x	x	x	x	x
	sherw:204;1538899 - 1572919;52CDS	34020	x		x	x	x	x
	sherw:205;1888674 - 1933558;67CDS	44884	x	x	x	x	x	x
	sherw:199;2760475 - 2768771;10CDS	8296			x	x	x	x
	sherw:197;3515470 - 3548975;46CDS	33505	x	x	x	x	x	x
	sherw:201;4473973 - 4507270;44CDS	33297	x	x	x	x	x	x
	sherw:196;4683853 - 4694545;12CDS	10692	x		x
NC_004578
	sherw:320;625118 - 647483;18CDS	22365	x	x	x	x	x	x
	sherw:321;2252628 - 2264999;18CDS	12371	x	x			x	x
	sherw:322;3824683 - 3865352;45CDS	40669	x	x	x	x	x	x
	sherw:324;4515380 - 4530373;16CDS	14993	x	x	x	x
	sherw:325;4543843 - 4563495;21CDS	19652	x		x
NC_004741
	sherw:233;238511 - 254700;20CDS	16189	x	x			x	x
	sherw:227;313843 - 327223;14CDS	13380	x	x			x	x
	sherw:222;692891 - 709118;26CDS	16227	x	x	x	x	x	x
	sherw:231;710297 - 746123;42CDS	35826	x	x
	sherw:229;897790 - 930670;40CDS	32880	x	x	x
	sherw:223;1100131 - 1105919;9CDS	5788			x
	sherw:225;1177837 - 1191596;16CDS	13759	x		x	x	x	x
	sherw:228;1614219 - 1620622;7CDS	6403			x
	sherw:232;1901037 - 1921793;24CDS	20756	x	x	x		x	x
	sherw:226;1912634 - 1921793;10CDS	9159	x	x	x		x	x
	sherw:230;2021895 - 2044342;24CDS	22447	x	x	x	x	x	x
	sherw:224;2678519 - 2687517;11CDS	8998	x	x	x
NC_000913
	sherw:281;262552 - 296320;38CDS	33768	x	x
	sherw:283;564038 - 584856;26CDS	20818	x	x	x	x
	sherw:282;1196090 - 1210402;19CDS	14312	x	x	x		x	x
	sherw:280;1410024 - 1432281;25CDS	22257	x		x
	sherw:284;1631063 - 1650732;31CDS	19669	x	x
	sherw:277;2064329 - 2076158;12CDS	11829	x	x
	sherw:276;2464567 - 2475651;13CDS	11084	x	x
	sherw:279;2556793 - 2563354;9CDS	6561
	sherw:278;2754181 - 2775804;24CDS	21623	x	x
NC_002947
	sherw:305;1738082 - 1774805;50CDS	36723	x	x	x	x	x	x
	sherw:302;2586633 - 2625819;32CDS	39186			x	x	x	x
	sherw:303;3418567 - 3447235;35CDS	28668	x	x	x	x	x	x
	sherw:304;4372649 - 4427414;72CDS	54765	x	x	x	x	x	x
NC_002678
	sherw:132;313639 - 359457;52CDS	45818	x		x		x	x
	sherw:133;6587513 - 6595756;7CDS	8243	x		x	x	x	x
	sherw:131;6975631 - 7011591;45CDS	35960	x	x	x			x
NC_004116
	sherw:153;558254 - 599207;63CDS	40953	x	x	x	x	x	x
	sherw:152;1833318 - 1867117;50CDS	33799	x	x	x	x	x	x
NC_004631
	sherw:117;1314607 - 1441766;142CDS	127159	x	x	x	x	x	x
	sherw:118;1928058 - 1972330;64CDS	44272	x	x	x	x	x	x
	sherw:122;2735202 - 2754628;21CDS	19426	x	x	x	x	x	x
	sherw:121;3501128 - 3538076;48CDS	36948	x	x	x	x	x	x
	sherw:119;4458029 - 4490856;42CDS	32827	x	x		x	x	x
	sherw:120;4671630 - 4678034;9CDS	6404	x		x
NC_004070
	sherw:298;749213 - 788176;56CDS	38963	x	x	x	x	x	x
	sherw:301;977738 - 1018193;59CDS	40455	x	x	x	x	x	x
	sherw:299;1137743 - 1171867;52CDS	34124	x	x	x	x	x	x
	sherw:300;1230304 - 1271815;64CDS	41511	x	x	x	x	x	x
	sherw:296;1313282 - 1351250;55CDS	37968	x	x	x	x	x	x
	sherw:297;1410725 - 1450458;51CDS	39733	x	x	x	x	x	x
NC_003112
	sherw:217;1001560 - 1005455;7CDS	3895	x	x
	sherw:216;1099910 - 1133980;38CDS	34070	x	x	x	x	x	x
NC_003295
	sherw:126;879632 - 939437;54CDS	59805	x	x	x	x	x	x
	sherw:124;1003644 - 1018473;14CDS	14829
	sherw:129;1591303 - 1598986;9CDS	7683
	sherw:123;1781995 - 1823953;53CDS	41958	x	x	x	x	x	x
	sherw:127;2049204 - 2056036;7CDS	6832	x	x	x
	sherw:128;2084602 - 2124346;53CDS	39744				x	x	x
	sherw:125;2684129 - 2695788;15CDS	11659			x			x
	sherw:130;3486521 - 3505550;23CDS	19029	x	x	x		x	x
NC_000962
	sherw:295;1780643 - 1788505;11CDS	7862	x	x	x	x	x	x
	sherw:294;2970551 - 2981576;16CDS	11025	x		x	x	x	x
NC_002967
	sherw:82;1169950 - 1202411;33CDS	32461	x		x	x	x	x
NC_004307
	sherw:145;1298692 - 1312867;15CDS	14175	x		x	x	x	x
NC_003212
	sherw:246;78505 - 114250;55CDS	35745	x		x	x	x	x
	sherw:244;155931 - 166661;17CDS	10730	x	x			x	x
	sherw:248;1246563 - 1294235;66CDS	47672	x	x	x	x	x	x
	sherw:247;1713958 - 1762089;69CDS	48131	x	x	x	x	x	x
	sherw:245;2407382 - 2445891;53CDS	38509	x	x	x	x	x	x
	sherw:249;2591482 - 2625807;46CDS	34325	x	x	x	x	x	x
NC_003919
	sherw:326;1211424 - 1228677;19CDS	17253	x	x	x		x	x
	sherw:327;3105263 - 3115868;15CDS	10605	x	x	x	x	x	x
NC_003030
	sherw:102;1277643 - 1346789;83CDS	69146			x	x		x
	sherw:101;2024020 - 2074254;77CDS	50234	x	x	x	x	x	x
NC_004337
	sherw:182;238841 - 251370;12CDS	12529	x	x			x	x
	sherw:184;311291 - 328079;21CDS	16788	x	x	x		x	x
	sherw:178;696659 - 747734;61CDS	51075	x	x	x	x	x	x
	sherw:185;899706 - 918668;26CDS	18962	x	x	x	x
	sherw:177;1175319 - 1188408;14CDS	13089	x		x	x	x	x
	sherw:186;1395280 - 1421884;36CDS	26604	x		x
	sherw:180;1919854 - 1942697;25CDS	22843	x	x	x		x	x
	sherw:179;2049694 - 2066397;21CDS	16703	x	x	x	x	x	x
	sherw:181;2227585 - 2235565;8CDS	7980	x
	sherw:176;2683559 - 2698944;19CDS	15385	x	x	x
NC_002758
	sherw:173;917507 - 962565;71CDS	45058	x	x	x	x	x	x
	sherw:174;2083515 - 2126110;62CDS	42595	x	x	x	x	x	x
NC_003902
	sherw:238;2435595 - 2441676;10CDS	6081	x	x			x	x
	sherw:239;2441850 - 2447920;10CDS	6070	x	x			x	x
	sherw:237;3523234 - 3560198;51CDS	36964	x	x	x	x	x	x
NC_003997
	sherw:116;447387 - 484339;57CDS	36952	x		x	x	x	x
	sherw:115;3456916 - 3505685;66CDS	48769	x		x	x	x	x
	sherw:114;3745958 - 3791042;71CDS	45084	x	x	x	x	x	x
	sherw:113;4842149 - 4858240;24CDS	16091	x	x	x	x	x	x
NC_004606
	sherw:194;446427 - 486160;49CDS	39733	x	x	x	x	x	x
	sherw:193;545636 - 583603;55CDS	37967	x	x	x	x	x	x
	sherw:192;625070 - 666334;63CDS	41264	x	x	x	x	x	x
	sherw:191;725017 - 759141;55CDS	34124	x	x		x	x	x
	sherw:195;878690 - 919064;61CDS	40374	x	x	x	x	x	x
	sherw:190;1107957 - 1147543;55CDS	39586	x	x	x	x	x	x
NC_002662
	sherw:57;35516 - 49727;27CDS	14211	x	x	x	x	x	x
	sherw:55;447236 - 483244;55CDS	36008	x	x	x	x	x	x
	sherw:53;502723 - 513742;21CDS	11019	x	x	x	x	x	x
	sherw:52;1036642 - 1071558;60CDS	34916	x	x	x	x	x	x
	sherw:56;1414112 - 1456949;63CDS	42837	x	x	x	x	x	x
	sherw:54;2013685 - 2025635;22CDS	11950	x	x	x		x	x
NC_002488
	sherw:315;489619 - 530138;52CDS	40519	x		x	x	x	x
	sherw:312;649115 - 690375;56CDS	41260	x	x	x	x	x	x
	sherw:316;1514347 - 1541075;44CDS	26728	x	x	x	x	x	x
	sherw:313;1585980 - 1631056;70CDS	45076	x	x	x	x	x	x
	sherw:317;2008224 - 2022372;20CDS	14148	x	x		x		x
	sherw:311;2177071 - 2183135;8CDS	6064	x	x
	sherw:318;2361812 - 2404268;52CDS	42456	x	x	x	x	x	x
NC_003485
	sherw:92;293882 - 332714;53CDS	38832	x	x	x	x	x	x
	sherw:89;578093 - 618765;60CDS	40672	x	x	x	x	x	x
	sherw:93;1041280 - 1087739;69CDS	46459	x	x	x	x	x	x
	sherw:91;1206360 - 1241416;56CDS	35056	x	x	x	x	x	x
	sherw:90;1451844 - 1493373;56CDS	41529	x	x	x	x	x	x
NC_002935
	sherw:290;154365 - 190992;45CDS	36627	x		x	x	x	x
	sherw:291;776521 - 790960;20CDS	14439				x		x
	sherw:293;1866723 - 1880855;21CDS	14132	x		x	x	x	x
	sherw:292;2216802 - 2297805;49CDS	81003				x
NC_003155
	sherw:169;6670511 - 6721444;63CDS	50933	x		x	x	x	x
NC_005362
	sherw:112;327894 - 367791;46CDS	39897	x	x	x	x	x	x
	sherw:111;1292553 - 1330377;50CDS	37824	x	x	x	x	x	x
NC_005085
	sherw:287;353384 - 372826;20CDS	19442	x	x	x		x	x
	sherw:288;428568 - 450397;26CDS	21829	x		x		x	x
	sherw:289;2303969 - 2334742;42CDS	30773	x	x	x	x	x	x
NC_003210
	sherw:146;120654 - 131380;17CDS	10726	x	x	x		x	x
	sherw:147;2361897 - 2400243;58CDS	38346	x		x	x	x	x
NC_003366
	sherw:157;1298199 - 1327800;38CDS	29601	x	x	x	x	x	x
NC_004431
	sherw:104;909332 - 942273;48CDS	32941	x	x	x	x	x	x
	sherw:109;1169792 - 1228729;55CDS	58937			x
	sherw:110;1327053 - 1372820;77CDS	45767	x	x	x	x	x	x
	sherw:107;1378215 - 1388952;25CDS	10737	x	x	x	x	x	x
	sherw:105;1397370 - 1452231;83CDS	54861	x	x	x	x	x	x
	sherw:103;3019963 - 3065315;61CDS	45352	x	x	x	x	x	x
	sherw:108;4923133 - 4929628;15CDS	6495
NC_004668
	sherw:15;289354 - 326185;53CDS	36831	x	x	x	x	x	x
	sherw:16;1245337 - 1259965;18CDS	14628	x	x			x	x
	sherw:18;1398097 - 1443843;70CDS	45746	x	x	x	x	x	x
	sherw:14;1923000 - 1962485;46CDS	39485	x		x	x	x	x
	sherw:13;2004910 - 2048146;62CDS	43236	x	x	x		x	x
	sherw:12;2700666 - 2736808;54CDS	36142	x	x	x	x	x	x
	sherw:19;2817287 - 2829554;20CDS	12267	x					x
NC_003197
	sherw:99;962612 - 1006517;44CDS	43905	x	x	x	x	x	x
	sherw:96;1098228 - 1143714;54CDS	45486	x	x	x	x	x	x
	sherw:95;2042050 - 2059909;18CDS	17859		x
	sherw:97;2330961 - 2345217;15CDS	14256		x	x	x
	sherw:98;2728976 - 2776816;53CDS	47840	x	x		x	x	x
	sherw:94;2844427 - 2879233;46CDS	34806	x		x	x	x	x
	sherw:100;4417918 - 4438335;24CDS	20417	x	x	x	x	x	x
NC_003923
	sherw:150;1529381 - 1573005;63CDS	43624	x	x	x	x	x	x
	sherw:151;2046605 - 2088749;58CDS	42144	x	x	x	x	x	x
NC_004556
	sherw:213;454017 - 467611;22CDS	13594	x			x	x	x
	sherw:214;1117952 - 1142627;38CDS	24675	x	x	x		x	x
	sherw:210;1161143 - 1217907;62CDS	56764	x			x	x	x
	sherw:208;1288547 - 1392763;105CDS	104216	x	x		x	x	x
	sherw:211;1550281 - 1556188;7CDS	5907
	sherw:209;1847752 - 1855582;9CDS	7830				x	x	x
	sherw:215;2005731 - 2020421;18CDS	14690	x	x	x
NC_002978
	sherw:243;245829 - 275225;31CDS	29396	x	x	x	x	x	x
	sherw:241;551654 - 558625;9CDS	6971	x	x	x	x	x	x
	sherw:240;567453 - 582561;18CDS	15108	x	x	x	x	x	x
	sherw:242;623343 - 634537;13CDS	11194	x				x	x
NC_002695
	sherw:63;300072 - 310238;14CDS	10166	x
	sherw:77;310806 - 324405;18CDS	13599	x
	sherw:72;892240 - 929292;49CDS	37052	x	x	x	x	x	x
	sherw:71;1161297 - 1210641;66CDS	49344	x	x	x	x	x	x
	sherw:68;1245217 - 1308182;92CDS	62965	x	x	x	x	x	x
	sherw:74;1541626 - 1589842;66CDS	48216	x	x	x	x	x	x
	sherw:65;1594751 - 1609184;27CDS	14433	x		x	x	x	x
	sherw:73;1618212 - 1665394;59CDS	47182	x	x	x	x	x	x
	sherw:66;1756865 - 1804219;54CDS	47354	x	x	x	x	x	x
	sherw:80;1921472 - 1970014;66CDS	48542	x	x	x	x	x	x
	sherw:67;2158314 - 2203914;66CDS	45600	x	x	x	x	x	x
	sherw:76;2211826 - 2254161;58CDS	42335	x	x	x		x	x
	sherw:75;2593128 - 2612026;28CDS	18898		x	x		x	x
	sherw:69;2667460 - 2713016;58CDS	45556	x	x	x	x	x	x
	sherw:78;2896151 - 2943747;72CDS	47596	x	x	x	x	x	x
	sherw:64;3193144 - 3200085;7CDS	6941
	sherw:79;3480256 - 3505039;25CDS	24783	x		x		x	x
	sherw:70;5041093 - 5079469;58CDS	38376	x	x	x	x	x	x
NC_002570
	sherw:84;10970 - 22161;10CDS	11191
	sherw:85;1028696 - 1039160;11CDS	10464	x	x	x
	sherw:87;1381009 - 1384348;7CDS	3339			x
	sherw:86;3617919 - 3652122;44CDS	34203	x	x	x	x	x	x
NC_004722
	sherw:272;1805567 - 1866036;71CDS	60469	x	x	x	x	x	x
	sherw:275;2355784 - 2369311;14CDS	13527					x	x
	sherw:273;2531805 - 2565093;44CDS	33288	x	x	x	x	x	x
	sherw:270;3660466 - 3668825;11CDS	8359	x	x	x
NC_002737
	sherw:50;527569 - 571887;51CDS	44318	x	x	x	x	x	x
	sherw:51;778642 - 820599;57CDS	41957	x	x	x	x	x	x
	sherw:48;1192854 - 1222549;44CDS	29695	x	x	x	x	x	x
	sherw:49;1773458 - 1782822;13CDS	9364	x	x	x
NC_004088
	sherw:162;2417129 - 2456467;42CDS	39338	x	x	x	x	x	x
	sherw:159;2693615 - 2700576;13CDS	6961	x	x			x	x
	sherw:160;3237524 - 3255252;23CDS	17728	x	x	x
	sherw:158;3389410 - 3399754;10CDS	10344	x
	sherw:161;3595228 - 3601343;8CDS	6115
NC_003116
	sherw:220;1131796 - 1138899;15CDS	7103	x	x
	sherw:218;1207416 - 1236260;48CDS	28844			x	x	x	x
	sherw:219;1768546 - 1807515;62CDS	38969	x	x	x	x	x	x
NC_002655
	sherw:255;300073 - 310251;15CDS	10178	x		x
	sherw:252;310756 - 323112;17CDS	12356	x	x	x
	sherw:268;892845 - 930943;42CDS	38098	x	x	x	x	x	x
	sherw:251;1250521 - 1295458;63CDS	44937	x	x	x	x	x	x
	sherw:261;1330857 - 1391923;68CDS	61066	x	x	x	x	x	x
	sherw:254;1626722 - 1673485;60CDS	46763	x	x	x	x	x	x
	sherw:259;1678706 - 1693737;22CDS	15031	x	x	x	x	x	x
	sherw:257;1702185 - 1725748;31CDS	23563	x	x	x	x	x	x
	sherw:258;1730065 - 1756006;30CDS	25941	x		x	x	x	x
	sherw:253;1849488 - 1879269;43CDS	29781	x	x	x	x	x	x
	sherw:263;1879335 - 1897622;27CDS	18287	x	x	x	x	x	x
	sherw:264;1897625 - 1908911;15CDS	11286	x	x	x	x	x	x
	sherw:250;1909139 - 1930250;22CDS	21111	x	x	x	x	x	x
	sherw:256;2118738 - 2165694;64CDS	46956	x	x	x	x	x	x
	sherw:269;2285976 - 2330172;55CDS	44196	x	x	x	x	x	x
	sherw:262;2668339 - 2688870;29CDS	20531	x	x	x	x	x	x
	sherw:265;2743223 - 2788348;51CDS	45125	x	x	x	x	x	x
	sherw:267;2966382 - 3015014;64CDS	48632	x	x	x	x	x	x
	sherw:260;3263064 - 3270404;9CDS	7340
	sherw:266;3551577 - 3565707;17CDS	14130	x	x	x
Table S2: List of prophages identified in Casjens, 2003, and results of prophage predictions on the same genomes for the different prophage predictors and VirSorter.

## Sheet: Table S3
Dataset Id	Viral genome	Microbial genome	Proportion of viral reads	# of reads	# of viral contigs	PHAST (no questionable)	PHAST (all predictions)	PhiSpy	Phage Finder	VirSorter (categories 1 & 2)	Virsorter (all categories)
SAG_0	Ralstonia phage RS603 DNA	Rickettsia rhipicephali str. 3-7-female6-CWPP chromosome	0.05	100000	1	0 / 2	0 / 2	0 / 1	0 / 1	1 / 0	1 / 0
SAG_1	Escherichia phage ECML-117	Vibrio parahaemolyticus O1:Kuk str. FDA_R31 chromosome I	0.05	100000	1	1 / 3	1 / 3	1 / 0	1 / 0	1 / 0	1 / 2
SAG_2	Shewanella sp. phage 1/4	Acetobacter pasteurianus IFO 3283-22	0.05	100000	12	4 / 3	4 / 3	1 / 0	0 / 0	5 / 0	10 / 1
SAG_3	Mesorhizobium phagevB_MloP_Lo5R7ANS	Vibrio cholerae O1 biovar El Tor str. N16961 chromosome I	0.05	100000	1	0 / 0	0 / 0	1 / 0	0 / 0	1 / 0	1 / 0
SAG_4	Escherichia phage ECML-117	Streptococcus pneumoniae ST556 chromosome	0.05	100000	1	1 / 4	1 / 4	1 / 0	1 / 0	1 / 0	1 / 1
SAG_5	Listeria phage WIL-1	Thermus scotoductus SA-01 chromosome	0.1	100000	2	2 / 1	2 / 1	2 / 0	1 / 0	2 / 0	2 / 1
SAG_6	Synechococcus phage S-CBP4	Francisella novicida U112 chromosome	0.1	100000	1	0 / 1	1 / 2	1 / 0	0 / 0	1 / 0	1 / 0
SAG_7	Enterobacteria phage P88	Shigella boydii CDC 3083-94 chromosome	0.1	100000	4	2 / 2	2 / 2	0 / 0	2 / 0	2 / 0	3 / 0
SAG_8	Dickeya phage RC-2014	Chlamydia trachomatis IU824 complete genome	0.1	100000	1	0 / 0	0 / 0	1 / 0	0 / 0	1 / 0	1 / 0
SAG_9	Klebsiella phage NTUH-K2044-K1-1 DNA	Chlorobium limicola DSM 245 chromosome	0.1	100000	1	0 / 0	1 / 0	1 / 0	0 / 0	1 / 0	1 / 0
Table S3: List and composition of simulated Single-Cell Amplified Genome datasets, with results of viral sequence detection from prophage detectors and VirSorter. The results of viral sequences detection are indicated as “number of correct detections / number of false positives”. All simulated reads were HiSeq Illumina paired-end 100bp reads.

## Sheet: Table S4
					All contigs (>500 bp)	VirSorter – categories 1 & 2		VirSorter – all categories		Contigs > 3kb	VirSorter – categories 1 & 2		VirSorter – all categories		Contigs >10kb	VirSorter – categories 1 & 2		VirSorter – all categories
Dataset Id	# of microbial genomes	# of viral genomes	# of reads generated	Proportion of viral reads	# of viral contigs	Recall	Precision	Recall	Precision	Number of viral contigs	Recall	Precision	Recall	Precision	# of viral contigs	Recall	Precision	Recall	Precision
Mic_0	15	15	1000000	0.05	214	0.191589	1	0.196262	0.976744	24	0.75	1	0.791667	0.95	5	1	1	1	0.833333
Mic_1	15	15	1000000	0.05	169	0.195266	0.970588	0.266272	0.957447	41	0.487805	0.952381	0.780488	0.941176	15	0.866667	0.928571	1	0.9375
Mic_2	15	15	1000000	0.05	213	0.267606	1	0.28169	0.895522	53	0.849057	1	0.867925	0.867925	16	0.9375	1	0.9375	0.681818
Mic_3	15	15	1000000	0.1	117	0.393162	1	0.393162	0.867925	46	0.826087	1	0.826087	0.844444	20	0.9	1	0.9	0.72
Mic_4	15	15	1000000	0.1	169	0.337278	1	0.35503	0.983607	36	0.916667	1	0.944444	0.971429	12	1	1	1	0.923077
Mic_5	15	15	1000000	0.1	154	0.305195	1	0.305195	0.79661	54	0.722222	1	0.722222	0.764706	19	1	1	1	0.612903
Mic_6	15	15	1000000	0.15	31	0.645161	1	0.645161	0.909091	19	1	1	1	0.904762	16	1	1	1	0.941176
Mic_7	15	15	1000000	0.15	144	0.402778	1	0.402778	0.983051	39	0.923077	1	0.923077	0.972973	12	1	1	1	0.923077
Mic_8	15	15	1000000	0.15	86	0.209302	1	0.22093	0.95	21	0.857143	1	0.857143	0.947368	13	1	1	1	1
Mic_9	15	15	1000000	0.2	167	0.305389	1	0.365269	0.983871	60	0.583333	1	0.716667	0.977273	19	0.789474	1	0.894737	0.944444
Average microbial metagenome	15	15	1000000	0.11	146.4	0.325273	0.997059	0.343175	0.930387	39.3	0.791539	0.995238	0.842972	0.914206	14.7	0.949364	0.992857	0.973224	0.851733
Table S4: List and composition of microbial metagenome simulated datasets, with results of viral sequence detection from VirSorter. The results of viral sequences detection are indicated as Recall (number of correct predictions divided by the total number of viral sequences in the dataset) and Precision (number of correct predictions divided by the total number of predictions). All simulated read…

## Sheet: Table S5
					All contigs (>500 bp)	VirSorter – categories 1 & 2		VirSorter – all categories		Contigs > 3kb	VirSorter – categories 1 & 2		VirSorter – all categories		Contigs >10kb	VirSorter – categories 1 & 2		VirSorter – all categories
Dataset Id	# of microbial genomes	# of viral genomes	# of reads generated	Proportion of viral reads	# of viral contigs	Recall	Precision	Recall	Precision	# of viral contigs	Recall	Precision	Recall	Precision	# of viral contigs	Recall	Precision	Recall	Precision
Vir_10	2	60	1000000	0.75	697	0.329986	1	0.351506	1	157	0.815287	1	0.89172	1	58	0.982759	1	1	1
Vir_11	2	60	1000000	0.75	907	0.285557	0.996154	0.3043	0.992806	172	0.80814	0.992857	0.895349	0.987179	65	0.892308	0.983051	1	0.970149
Vir_12	2	60	1000000	0.75	796	0.322864	0.996124	0.336683	0.996283	173	0.82659	0.993056	0.878613	0.993464	53	0.963636	0.981481	0.981818	0.981818
Vir_13	2	60	1000000	0.85	760	0.352632	1	0.369737	1	167	0.856287	1	0.928144	1	63	0.904762	1	1	1
Vir_14	2	60	1000000	0.85	863	0.358053	1	0.366165	1	173	0.855491	1	0.890173	1	67	1	1	1	1
Vir_15	2	60	1000000	0.85	1244	0.228296	1	0.237942	0.996633	153	0.843137	1	0.875817	0.992593	49	1	1	1	0.98
Vir_16	2	60	1000000	0.95	654	0.350153	1	0.350153	1	124	0.935484	1	0.935484	1	56	1	1	1	1
Vir_17	2	60	1000000	0.95	1010	0.30099	0.996721	0.314851	0.99375	198	0.828283	0.993939	0.873737	0.988571	59	1	0.983333	1	0.967213
Vir_18	2	60	1000000	0.95	1075	0.299535	1	0.305116	1	169	0.95858	1	0.964497	1	59	1	1	1	1
Vir_19	2	60	1000000	0.99	700	0.342857	1	0.36	1	153	0.836601	1	0.895425	1	68	0.970588	1	1	1
Average viral metagenome	2	60	1000000	0.864	870.6	0.317092	0.9989	0.329645	0.997947	163.9	0.856388	0.997985	0.902896	0.996181	59.7	0.971405	0.994787	0.998182	0.989918
Table S5: List and composition of viral metagenome simulated datasets, with results of viral sequence detection from VirSorter. The results of viral sequences detection are indicated as Recall (number of correct predictions divided by the total number of viral sequences in the dataset) and Precision (number of correct predictions divided by the total number of predictions). All simulated reads we…
